# Supplementary material for: Early-Life Events and the Prevalence of Gut–Brain Interaction Disorders in Children
Source: Children (Basel). 2025 Oct 23;12(11):1430. doi: 10.3390/children12111430 (PMC12651323; doi:10.3390/children12111430)
Supplement: Supplementary file 1 [file children-12-01430-s001.zip]

Archive with 2 entries (2 files):
- children-3905728 supplementary tables.pdf
- Figure S1 Forest plot with adjusted odds ratios and confidence intervals for multivariate analysis.tiff
